# Supplementary material for: Design and Biological Evaluation of Monoterpene-Conjugated (S)-2-Ethoxy-3-(4-(4-hydroxyphenethoxy)phenyl)propanoic Acids as New Dual PPARα/γ Agonists
Source: Molecules. 2025 Dec 14;30(24):4775. doi: 10.3390/molecules30244775 (PMC12736036; doi:10.3390/molecules30244775)
Supplement: Supplementary file 1 [file molecules-30-04775-s001.zip]

Archive with 1 entries (1 files):
- molecules-3974694-supplementary.pdf
